# Supplementary material for: Novel Insights into T-Cell Exhaustion and Cancer Biomarkers in PDAC Using ScRNA-Seq
Source: Biology (Basel). 2025 Aug 7;14(8):1015. doi: 10.3390/biology14081015 (PMC12384016; doi:10.3390/biology14081015)
Supplement: Supplementary file 1 [file biology-14-01015-s001.zip]

Archive with 3 entries (3 files):
- biology-3733524-supplementary.pdf
- Supplementary Document 02.pdf
- Supplementary Sheet 01.xlsx
